# Supplementary material for: Elucidation of Akkermansia muciniphila Probiotic Traits Driven by Mucin Depletion
Source: Front Microbiol. 2019 May 22;10:1137. doi: 10.3389/fmicb.2019.01137 (PMC6538878; doi:10.3389/fmicb.2019.01137)
Supplement: Supplementary file 1 [file Table_1.XLSX]

## Sheet: Sheet1
Supplementary Table S1. Statistics of RNA-Seq
Condition	Sample#	Raw data		Genome mapping
		Reads	Length	Mapped reads	# of bases	Mapped reads (%)	Coverage
Mucin (-)	Akk-1	2643944	50.7	1890664	95856917	71.5092	35.9809
	Akk-2	4312103	50.7	2664102	152842921	61.782	57.3713
	Akk-3	4220742	50.7	2980042	151083923	70.6047	56.711
Mucin (+)	Akk-Mp-1	4036944	50.7	3565921	180912426	88.3322	67.9075
	Akk-Mp-2	4304381	50.7	3810185	193302460	88.5188	72.5582
	Akk-Mp-3	2568971	50.7	2220576	112632883	86.4383	42.278
