# Supplementary material for: Elucidation of Akkermansia muciniphila Probiotic Traits Driven by Mucin Depletion
Source: Front Microbiol. 2019 May 22;10:1137. doi: 10.3389/fmicb.2019.01137 (PMC6538878; doi:10.3389/fmicb.2019.01137)
Supplement: Supplementary file 4 [file Table_4.XLSX]

## Sheet: Sheet1
	Supplementary Table S4. Expression profiles of mucin degrading enzyme and central carbon metabolism
	Pathway	Locus_tag (old)	Locus_tag	Function	Secretome?	Mucin+	Mucin-	Fold-change	Adj. P-val
	Mucin degradting A	Amuc_0052	AMUC_RS11650	Hyalurononglucosaminidase (EC 3.2.1.35)	Secretome	2322.18	594.904	0.256183	4.27349e-98
		Amuc_0060	AMUC_RS00350	Alpha-N-acetylglucosaminidase (EC 3.2.1.50)	Secretome	78.0082	63.6879	0.816425	0.300654
		Amuc_1220	AMUC_RS06540	Alpha-N-acetylglucosaminidase (EC 3.2.1.50)	Secretome	242.294	313.776	1.29502	0.0191805
		Amuc_0369	AMUC_RS11765	Beta-N-acetylhexosaminidase (EC 3.2.1.52)	Secretome	121.117	32.6715	0.269751	7.74427e-14
		Amuc_0397	AMUC_RS02205	Beta-N-acetylhexosaminidase (EC 3.2.1.52)	N/A	86.9125	91.503	1.05282	0.757887
		Amuc_0868	AMUC_RS04700	Beta-N-acetylhexosaminidase (EC 3.2.1.52)	Secretome	169.634	74.5287	0.439351	1.40777e-09
		Amuc_1032	AMUC_RS11965	Beta-N-acetylhexosaminidase (EC 3.2.1.52)	Secretome	207.853	408.213	1.96395	1.22363e-10
		Amuc_1815	AMUC_RS09685	Beta-N-acetylhexosaminidase (EC 3.2.1.52)	Secretome	252.353	134.844	0.534347	1.46698e-07
		Amuc_1924	AMUC_RS10265	Beta-N-acetylhexosaminidase (EC 3.2.1.52)	Secretome	339.342	452.014	1.33203	0.00180591
		Amuc_1669	AMUC_RS08905	Beta-N-acetylhexosaminidase (EC 3.2.1.52)	Secretome	263.374	83.4021	0.316667	8.267e-19
		Amuc_2018	AMUC_RS10760	Beta-N-acetylhexosaminidase (EC 3.2.1.52)	Secretome	102.068	39.7834	0.389772	4.17747e-08
		Amuc_2019	AMUC_RS10765	Beta-N-acetylhexosaminidase (EC 3.2.1.52)	Secretome	585.868	265.757	0.453611	3.93686e-20
		Amuc_2109	AMUC_RS11260	Beta-N-acetylhexosaminidase (EC 3.2.1.52)	N/A	16.5413	22.5818	1.36518	0.428665
		Amuc_2148	AMUC_RS11460	Beta-N-acetylhexosaminidase (EC 3.2.1.52)	N/A	167.44	131.77	0.786971	0.0951515
	Mucin degradting B	Amuc_0010	AMUC_RS00060	Alpha-L-fucosidase (EC 3.2.1.51)	Secretome	83.1347	105.683	1.27123	0.131195
		Amuc_0146	AMUC_RS00845	Alpha-L-fucosidase (EC 3.2.1.51)	Secretome	239.058	104.197	0.435866	5.84406e-10
		Amuc_0392	AMUC_RS02180	Alpha-L-fucosidase (EC 3.2.1.51)	Secretome	820.426	1185.3	1.44474	3.50461e-07
		Amuc_0846	AMUC_RS04585	Alpha-L-fucosidase (EC 3.2.1.51)	Secretome	48.0881	54.6173	1.13578	0.511099
	Mucin degradting C	Amuc_0565	AMUC_RS11815	Sulfatase	Secretome	235.07	268.287	1.1413	0.223404
		Amuc_0953	AMUC_RS11945	Sulfatase	Secretome	151.317	194.849	1.28769	0.0483189
		Amuc_1074	AMUC_RS05755	Sulfatase	Secretome	308.924	1160.51	3.75663	4.16689e-63
	Mucin degradting D	Amuc_0824	AMUC_RS04440	Beta-galactosidase (EC 3.2.1.23)	Secretome	2697.97	2144.35	0.794801	0.00031657
		Amuc_1187	AMUC_RS06335	Alpha-galactosidase	N/A	153.079	196.251	1.28203	0.035981
		Amuc_1686	AMUC_RS09005	Beta-galactosidase (EC 3.2.1.23)	Secretome	829.926	306.789	0.369659	8.71571e-36
	Mucin degradting E	Amuc_0623	AMUC_RS03385	Glycosyl hydrolase family protein	Secretome	51.8238	91.8992	1.7733	0.0010557
		Amuc_0625	AMUC_RS03395	Exo-alpha-sialidase	Secretome	1877.4	1833.08	0.976396	0.764714
		Amuc_1547	AMUC_RS08270	Sialidase	Secretome	156.722	154.44	0.985438	0.991754
		Amuc_1835	AMUC_RS09800	Exo-alpha-sialidase	Secretome	803.997	857.975	1.06714	0.401391
	Glycolysis / Gluconeogenesis	Amuc_0419	AMUC_RS02320	General substrate transporter	N/A	780.245	639.091	0.819091	0.0147688
		Amuc_0097	AMUC_RS00580	Glucose kinase	N/A	1322.73	1118.52	0.845616	0.0165248
		Amuc_1094	AMUC_RS05870	Glucose kinase	N/A	421.168	889.141	2.11113	9.74718e-16
		Amuc_1975	AMUC_RS10555	Glucose-6-phosphate isomerase (EC 5.3.1.9)	N/A	223.387	773.715	3.46357	2.34908e-32
		Amuc_1822	AMUC_RS09725	Glucosamine-6-phosphate deaminase (EC 3.5.99.6) (GlcN6P deaminase) (GNPDA) (Glucosamine-6-phosphate isomerase)	N/A	3448.22	2373.54	0.688336	1.27959e-10
		Amuc_1671	AMUC_RS08925	Pyrophosphate--fructose 6-phosphate 1-phosphotransferase (EC 2.7.1.90) (6-phosphofructokinase, pyrophosphate dependent) (PPi-dependent phosphofructokinase) (PPi-PFK) (Pyrophosphate-dependent 6-phosphofructose-1-kinase)	N/A	170.987	170.551	0.997452	0.972991
		Amuc_0210	AMUC_RS01180	6-phosphofructokinase (EC 2.7.1.11)	N/A	692.738	1109.58	1.60173	1.14331e-09
		Amuc_1481	AMUC_RS07935	ATP-dependent 6-phosphofructokinase (ATP-PFK) (Phosphofructokinase) (EC 2.7.1.11) (Phosphohexokinase)	N/A	2235.52	736.112	0.32928	1.59398e-64
		Amuc_0721	AMUC_RS03915	Fructose-bisphosphate aldolase, class II (EC 4.1.2.13)	N/A	755.81	1153.92	1.52674	1.31921e-07
		Amuc_0562	AMUC_RS03080	Triosephosphate isomerase (EC 5.3.1.1)	N/A	310.046	515.856	1.66381	2.80176e-08
		Amuc_1417	AMUC_RS07575	Glyceraldehyde-3-phosphate dehydrogenase (EC 1.2.1.-)	N/A	4065.33	8373.38	2.05971	5.42751e-37
		Amuc_1418	AMUC_RS07580	Phosphoglycerate kinase (EC 2.7.2.3)	N/A	392.634	1175.35	2.99351	3.74466e-41
		Amuc_0309	AMUC_RS01755	2,3-bisphosphoglycerate-independent phosphoglycerate mutase (BPG-independent PGAM) (Phosphoglyceromutase) (iPGM) (EC 5.4.2.12)	N/A	1336.59	2906.54	2.17459	1.16794e-35
		Amuc_0844	AMUC_RS04575	Enolase	N/A	1539.11	360.313	0.234105	8.03402e-98
		Amuc_1184	AMUC_RS06320	Enolase	N/A	7088.05	2086.91	0.294427	5.76561e-75
		Amuc_0431	AMUC_RS02385	Pyruvate kinase (EC 2.7.1.40)	N/A	1441.05	841.241	0.583769	1.35654e-15
		Amuc_1974	AMUC_RS10545	Pyruvate, phosphate dikinase (EC 2.7.9.1)	N/A	826.047	2530.32	3.06316	3.18459e-56
		Amuc_1689	AMUC_RS09020	Dihydrolipoyl dehydrogenase (EC 1.8.1.4)	N/A	2390.33	1317.47	0.551165	1.36253e-11
		Amuc_1210	AMUC_RS06455	Phosphoenolpyruvate carboxykinase [GTP] (PEP carboxykinase) (PEPCK) (EC 4.1.1.32) (GTP-dependent phosphoenolpyruvate carboxykinase) (GTP-PEPCK)	N/A	4642.76	6344.79	1.3666	2.78563e-06
	Fucose degradation	Amuc_1833	AMUC_RS09790	L-fucose transporter	N/A	232.669	104.564	0.449412	7.19972e-10
		Amuc_1832	AMUC_RS09785	L-fucose isomerase (FucIase) (EC 5.3.1.25) (6-deoxy-L-galactose isomerase)	N/A	279.74	775.827	2.77339	9.37787e-26
		Amuc_1830	AMUC_RS09775	L-fuculokinase (EC 2.7.1.51) (L-fuculose kinase)	N/A	146.357	249.452	1.70441	5.12486e-06
		Amuc_1829	AMUC_RS09770	Class II aldolase/adducin family protein	N/A	195.968	275.6	1.40636	0.00148365
	Galactose degradation	Amuc_0969	AMUC_RS05210	Galactokinase	N/A	1158.66	370.265	0.319564	1.2003e-47
		Amuc_1919	AMUC_RS10240	Galactose 1 phosphate uridylyltransferase	N/A	69.552	91.576	1.31666	0.124906
	GlcNAc degradation	Amuc_0516	AMUC_RS12305	N-acetyl-alpha-D-glucosamine transporter	N/A	15.4339	7.49001	0.485295	0.0686641
		Amuc_0502	AMUC_RS02755	N-acetyl-alpha-D-glucosamine transporter	N/A	96.0299	47.0039	0.489472	3.81288e-05
		Amuc_1918	AMUC_RS10235	Multifunctional fusion protein [Includes: UDP-3-O-acyl-N-acetylglucosamine deacetylase (UDP-3-O-acyl-GlcNAc deacetylase) (EC 3.5.1.108) (UDP-3-O-[R-3-hydroxymyristoyl]-N-acetylglucosamine deacetylase); 3-hydroxyacyl-[acyl-carrier-protein] dehydratase FabZ (EC 4.2.1.59) ((3R)-hydroxymyristoyl-[acyl-carrier-protein] dehydratase) (Beta-hydroxyacyl-ACP dehydratase) ((3R)-hydroxymyristoyl-ACP dehydras…	N/A	374.486	714.364	1.90759	5.8596e-12
		Amuc_0030	AMUC_RS00165	Uncharacterized protein	N/A	476.27	1039.31	2.18219	7.89318e-20
		Amuc_0948	AMUC_RS05110	N-acetylglucosamine-6-phosphate deacetylase	N/A	249.332	971.856	3.89785	1.92184e-08
	sulfate/sulfonate transporter	Amuc_0409	AMUC_RS02260	Putative substrate-binding protein of aliphatic sulfonate ABC transporter	N/A	5967.71	807.588	0.135326	1.10741e-256
		Amuc_0408	AMUC_RS02255	Sulfate-transporting ATPase	N/A	774.463	249.457	0.322103	3.45907e-45
		Amuc_1296	AMUC_RS06935	Sulfate-transporting ATPase	N/A	162.427	50.078	0.308311	2.36512e-16
		Amuc_1297	AMUC_RS06940	Sulfate-transporting ATPase	N/A	147.874	59.0452	0.399293	4.29269e-07
		Amuc_1410	AMUC_RS07530	Putative phosphate/sulphate permease	N/A	2008.96	130.029	0.0647246	1.25466e-273
	ATP synthase	Amuc_0505	AMUC_RS02770	ATP synthase epsilon chain (ATP synthase F1 sector epsilon subunit) (F-ATPase epsilon subunit)	N/A	69.5439	725.883	10.4378	7.69541e-94
		Amuc_0506	AMUC_RS02775	ATP synthase subunit beta (EC 3.6.3.14) (ATP synthase F1 sector subunit beta) (F-ATPase subunit beta)	N/A	156.297	1336.49	8.551	1.92827e-108
		Amuc_0507	AMUC_RS02780	ATP synthase gamma chain (ATP synthase F1 sector gamma subunit) (F-ATPase gamma subunit)	N/A	127.519	1616.77	12.6786	6.69962e-157
		Amuc_0508	AMUC_RS02785	ATP synthase subunit alpha (EC 3.6.3.14) (ATP synthase F1 sector subunit alpha) (F-ATPase subunit alpha)	N/A	502.86	3802.29	7.56134	2.84478e-188
		Amuc_0509	AMUC_RS02790	F0F1-type ATP synthase delta subunit-like protein	N/A	157.421	856.127	5.43846	1.0562e-72
		Amuc_0510	AMUC_RS02795	ATP synthase subunit b (ATP synthase F(0) sector subunit b) (ATPase subunit I) (F-type ATPase subunit b) (F-ATPase subunit b)	N/A	321.883	3282.02	10.1963	6.96849e-219
		Amuc_0511	AMUC_RS02800	ATPase	N/A	85.2426	148.463	1.74165	0.00222922
	NADH-quinone oxidoreductase	Amuc_1604	AMUC_RS08565	NADH-quinone oxidoreductase subunit N (EC 1.6.5.11) (NADH dehydrogenase I subunit N) (NDH-1 subunit N)	N/A	50.8889	286.01	5.62028	1.10958e-29
		Amuc_1605	AMUC_RS08570	Proton-translocating NADH-quinone oxidoreductase, chain M (EC 1.6.99.5)	N/A	41.9206	290.426	6.92802	1.85948e-35
		Amuc_1606	AMUC_RS08575	Proton-translocating NADH-quinone oxidoreductase, chain L (EC 1.6.99.5)	N/A	71.544	402.072	5.61993	2.64164e-36
		Amuc_1607	AMUC_RS08580	NADH-quinone oxidoreductase subunit K (EC 1.6.5.11) (NADH dehydrogenase I subunit K) (NDH-1 subunit K)	N/A	12.3238	135.989	11.0347	4.00584e-22
		Amuc_1608	AMUC_RS12095	NADH-ubiquinone/plastoquinone oxidoreductase chain 6	N/A	18.9103	290.45	15.3594	6.11282e-45
		Amuc_1609	AMUC_RS08590	NADH-quinone oxidoreductase subunit I (EC 1.6.5.11) (NADH dehydrogenase I subunit I) (NDH-1 subunit I)	N/A	34.6857	303.771	8.7578	1.87182e-43
		Amuc_1610	AMUC_RS08595	NADH-quinone oxidoreductase subunit H (EC 1.6.5.11) (NADH dehydrogenase I subunit H) (NDH-1 subunit H)	N/A	79.0041	287.136	3.63444	1.46679e-20
		Amuc_1611	AMUC_RS08600	NADH-quinone oxidoreductase subunit L	N/A	130.553	695.973	5.33098	2.70345e-55
		Amuc_1612	AMUC_RS08605	NADH dehydrogenase (Quinone) (EC 1.6.99.5)	N/A	179.279	1158.35	6.46114	8.21992e-98
		Amuc_1613	AMUC_RS08610	NADH dehydrogenase (Ubiquinone) 24 kDa subunit	N/A	102.655	359.551	3.50252	1.29422e-28
		Amuc_1614	AMUC_RS08615	NADH-quinone oxidoreductase subunit D (EC 1.6.5.11) (NADH dehydrogenase I subunit D) (NDH-1 subunit D)	N/A	446.806	1055.93	2.36329	9.49267e-28
	Lactate biosynthesis	Amuc_0772	AMUC_RS12345	D-lactate dehydrogenase	N/A	1369.02	1376.24	1.00527	0.920727
	Formate biosynthesis	Amuc_1543	AMUC_RS08255	Formate acetyltransferase (EC 2.3.1.54)	N/A	609.886	1426.64	2.33919	2.23195e-34
	Ethanol biosynthesis	Amuc_1911	AMUC_RS10200	Iron-containing alcohol dehydrogenase	N/A	208.871	467.702	2.23919	4.95558e-15
