# Supplementary material for: Elucidation of Akkermansia muciniphila Probiotic Traits Driven by Mucin Depletion
Source: Front Microbiol. 2019 May 22;10:1137. doi: 10.3389/fmicb.2019.01137 (PMC6538878; doi:10.3389/fmicb.2019.01137)
Supplement: Supplementary file 6 [file Table_6.XLSX]

## Sheet: Sheet1
Supplementary Table S6. Functional enrichment of GO term and KEGG pathway enrichment analysis in the identified extracellular proteins.
ID	GO Term / KEGG	Source	Term PValue (Bonferroni step down)	Associated Genes
GO:0030312	external encapsulating structure	GO_CellularComponent	0.025	[Amuc_0336, Amuc_1053, Amuc_1627, Amuc_1684]
GO:0008484	sulfuric ester hydrolase activity	GO_MolecularFunction	1.4e-06	[Amuc_0121, Amuc_0451, Amuc_0491, Amuc_0565, Amuc_0953, Amuc_1033, Amuc_1074, Amuc_1655, Amuc_1755]
GO:0009057	macromolecule catabolic process	GO_BiologicalProcess	0.025	[Amuc_0903, Amuc_1008, Amuc_1211, Amuc_2164]
GO:0015929	hexosaminidase activity	GO_MolecularFunction	1.3e-06	[Amuc_0052, Amuc_0060, Amuc_0369, Amuc_0868, Amuc_1032, Amuc_1220, Amuc_1669, Amuc_1815, Amuc_1924, Amuc_2136]
GO:0004563	beta-N-acetylhexosaminidase activity	GO_MolecularFunction	0.00062	[Amuc_0369, Amuc_0868, Amuc_1032, Amuc_1669, Amuc_1815, Amuc_1924, Amuc_2136]
GO:0042592	homeostatic process	GO_BiologicalProcess	0.00036	[Amuc_0147, Amuc_0260, Amuc_0378, Amuc_1635, Amuc_1841, Amuc_1967, Amuc_2057, Amuc_2173]
GO:0019725	cellular homeostasis	GO_BiologicalProcess	0.00018	[Amuc_0147, Amuc_0260, Amuc_0378, Amuc_1635, Amuc_1841, Amuc_1967, Amuc_2057, Amuc_2173]
GO:0045454	cell redox homeostasis	GO_BiologicalProcess	8.8e-05	[Amuc_0147, Amuc_0260, Amuc_0378, Amuc_1635, Amuc_1841, Amuc_1967, Amuc_2057, Amuc_2173]
GO:0046903	secretion	GO_BiologicalProcess	0.025	[Amuc_0745, Amuc_1098, Amuc_1583, Amuc_1638]
GO:0032940	secretion by cell	GO_BiologicalProcess	0.025	[Amuc_0745, Amuc_1098, Amuc_1583, Amuc_1638]
GO:0009306	protein secretion	GO_BiologicalProcess	0.025	[Amuc_0745, Amuc_1098, Amuc_1583, Amuc_1638]
00511	Other glycan degradation	KEGG	4.3e-07	[Amuc_0146, Amuc_0369, Amuc_0392, Amuc_0625, Amuc_0824, Amuc_0846, Amuc_0868, Amuc_1120, Amuc_1666, Amuc_1669, Amuc_2136]
GO:0015928	fucosidase activity	GO_MolecularFunction	0.00092	[Amuc_0146, Amuc_0186, Amuc_0392, Amuc_0846, Amuc_1120]
GO:0004560	alpha-L-fucosidase activity	GO_MolecularFunction	0.00092	[Amuc_0146, Amuc_0186, Amuc_0392, Amuc_0846, Amuc_1120]
GO:0005975	carbohydrate metabolic process	GO_BiologicalProcess	2.1e-09	[Amuc_0146, Amuc_0369, Amuc_0392, Amuc_0539, Amuc_0697, Amuc_0698, Amuc_0724, Amuc_0824, Amuc_0846, Amuc_0868, Amuc_0875, Amuc_1008, Amuc_1032, Amuc_1141, Amuc_1260, Amuc_1616, Amuc_1666, Amuc_1667, Amuc_1669, Amuc_1686, Amuc_1815, Amuc_1924, Amuc_2108, Amuc_2136, Amuc_2159, Amuc_2164]
GO:0016798	hydrolase activity, acting on glycosyl bonds	GO_MolecularFunction	9.5e-22	[Amuc_0017, Amuc_0052, Amuc_0060, Amuc_0146, Amuc_0186, Amuc_0369, Amuc_0392, Amuc_0539, Amuc_0625, Amuc_0697, Amuc_0698, Amuc_0724, Amuc_0824, Amuc_0846, Amuc_0868, Amuc_0875, Amuc_0920, Amuc_1008, Amuc_1032, Amuc_1120, Amuc_1220, Amuc_1260, Amuc_1547, Amuc_1666, Amuc_1667, Amuc_1669, Amuc_1686, Amuc_1815, Amuc_1924, Amuc_2108, Amuc_2136, Amuc_2164]
GO:0004553	hydrolase activity, hydrolyzing O-glycosyl compounds	GO_MolecularFunction	1.3e-20	[Amuc_0052, Amuc_0060, Amuc_0146, Amuc_0186, Amuc_0369, Amuc_0392, Amuc_0539, Amuc_0625, Amuc_0697, Amuc_0698, Amuc_0724, Amuc_0824, Amuc_0846, Amuc_0868, Amuc_0875, Amuc_1008, Amuc_1032, Amuc_1120, Amuc_1220, Amuc_1260, Amuc_1547, Amuc_1666, Amuc_1667, Amuc_1669, Amuc_1686, Amuc_1815, Amuc_1924, Amuc_2108, Amuc_2136, Amuc_2164]
