# Supplementary material for: Elucidation of Akkermansia muciniphila Probiotic Traits Driven by Mucin Depletion
Source: Front Microbiol. 2019 May 22;10:1137. doi: 10.3389/fmicb.2019.01137 (PMC6538878; doi:10.3389/fmicb.2019.01137)
Supplement: Supplementary file 7 [file Table_7.XLSX]

## Sheet: Sheet1
Supplementary Table S7. Sequences of PCR primers used in this study
Gene	Gene Bank Accession Number	Primer Sequence
Zo-1	NM_001329965.1	Forward 5’- TTCCTGAACCACAGCGAGAC-3’
		Reverse 5’- GGTTACAAGCACCCTCTGCT-3’
Ocln	NM_008756.2	Forward 5’- TTGGGACAGAGGCTATGGGA-3’
		Reverse 5’- AAGCGATGAAGCAGAAGGCT-3’
Cldn1	NM_016674.4	Forward 5’- GGCTTCTCTGGGATGGATCG-3’
		Reverse 5’- TTTGCGAAACGCAGGACATC-3’
Cldn2	NM_016675.4	Forward 5’- CAGAGTGGCTGTAGTGGGTG-3’
		Reverse 5’- GCGAGTAGAAGTCCCGAAGG-3’
Cldn3	NM_009902.4	Forward 5’- TACAAGACGAGACGGCCAAG-3’
		Reverse 5’- GGGCACCAACGGGTTATAGA-3’
Cldn4	NM_009903.2	Forward 5’- TTCTCTCAGTGGTAGGGGGC-3’
		Reverse 5’- ACGGGCACCATAATCAGCAT-3’
Cldn7	NM_001193619.1	Forward 5’- GTACGAGTTTGGACCTGCCA-3’
		Reverse 5’- ACGCAGCTTTGCTTTCACTG-3’
Cldn12	NM_001193659.1	Forward 5’- ACGGCCTTCAATTCTTCCGT-3’
		Reverse 5’- AGACCGGCTCAAACTTCCTG-3’
Cldn15	NM_021719.4	Forward 5’- AACGTGGGCAACATGGATCT-3’
		Reverse 5’- CGTACCACGAGATAGCCACC -3’
Muc2	NM_023566.3	Forward 5’- CCTGAAGACTGTCGTGCTGT-3’
		Reverse 5’- GGGTAGGGTCACCTCCATCT-3’
Muc3	XM_011240925.1	Forward 5’- GCTGGCTTTCATCCTCCACT-3’
		Reverse 5’- GCTGTCGTCTTGGGTGCTAT-3’
Tnfα	NM_013693.3	Forward 5’- GGTCCCCAAAGGGATGAGAA-3’
		Reverse 5’- TGAGGGTCTGGGCCATAGAA-3’
Il-6	NM_031168.2	Forward 5’- TCCATCCAGTTGCCTTCTTG-3’
		Reverse 5’- TTCCACGATTTCCCAGAGAAC-3’
Il-1β	NM_008361.4	Forward 5’- AGGAGCTATCACTTGACCACAT-3’
		Reverse 5’- TGATGTGCTGCTGCGAGATT-3’
